# Supplementary material for: Environmental Pollutant Anthracene Induces ABA-Dependent Transgenerational Effects on Gemmae Dormancy in Marchantia polymorpha
Source: Plants (Basel). 2024 Oct 25;13(21):2979. doi: 10.3390/plants13212979 (PMC11548294; doi:10.3390/plants13212979)
Supplement: Supplementary file 1 [file plants-13-02979-s001.zip]

Archive with 1 entries (1 files):
- plants-3248848-supplementary.pdf
